# Supplementary material for: miRNA sequencing reveals hypothalamic microRNAs associated with seasonal reproduction in Sunite sheep
Source: Front Vet Sci. 2026 Apr 21;13:1774514. doi: 10.3389/fvets.2026.1774514 (PMC13139325; doi:10.3389/fvets.2026.1774514)
Supplement: Supplementary Table 1 — Summary of RNA-seq data. [file Table_1.XLSX]

## Sheet: Sheet1
Sample name	Clean reads(rate)	Clean bases (G)	Q30 (%)	GC content (%)	Total mapped (mapping rate)
SP42a	34759236 (98.28%)	0.765G	0.9488	0.4888	31002229 (92.39%)
SP42b	29596818 (98.03%)	0.651G	0.9552	0.4897	26258604 (92.53%)
SP42c	25715010 (97.51%)	0.566G	0.9514	0.4955	22610739 (92.04%)
LP42a	37046435 (98.33%)	0.815G	0.948	0.4964	32344202 (91.06%)
LP42b	36272628 (98.51%)	0.798G	0.9464	0.4954	32011400 (91.70%)
LP42c	36247190 (98.16%)	0.797G	0.9472	0.4979	32012235 (91.12%)
SLP42a	32375939 (98.30%)	0.712G	0.9477	0.4975	28483376 (90.39%)
SLP42b	32032877 (98.48%)	0.705G	0.9505	0.4963	28417769 (91.50%)
SLP42c	32778560 (98.60%)	0.721G	0.9486	0.487	28876669 (91.39%)
