# Supplementary material for: miRNA sequencing reveals hypothalamic microRNAs associated with seasonal reproduction in Sunite sheep
Source: Front Vet Sci. 2026 Apr 21;13:1774514. doi: 10.3389/fvets.2026.1774514 (PMC13139325; doi:10.3389/fvets.2026.1774514)
Supplement: Supplementary Table 2 — Classification statistics of the total reads of sRNAs mapped to the reference genome. [file Table_2.XLSX]

## Sheet: Sheet1
	LP	LP(percent)	SP	SP(percent)	SLP42	SLP42(percent)
total	96367837	1	79871572	1	85777814	1
known_miRNA	31810548	0.3301	28599304	0.3581	27378504	0.3192
rRNA	1183142	0.0183	273213	0.0053	476745	0.0082
tRNA	41	0	30	0	44	0
snRNA	59533	0.0006	19182	0.0002	40708	0.0005
snoRNA	337271	0.0032	216385	0.0023	360217	0.0036
repeat	1566029	0.0147	1228312	0.0131	1680323	0.017
novel_miRNA	248572	0.0024	83494	0.0009	223802	0.0023
exon:+	9571611	0.0916	9193417	0.0995	9242608	0.0951
exon:-	41888	0.0004	25817	0.0003	42391	0.0005
intron:+	18513813	0.1938	15608243	0.186	18212755	0.2057
intron:-	764401	0.0099	496546	0.0073	705322	0.01
other	32270988	0.4062	24127629	0.3398	27414395	0.3726
