# Supplementary material for: miRNA sequencing reveals hypothalamic microRNAs associated with seasonal reproduction in Sunite sheep
Source: Front Vet Sci. 2026 Apr 21;13:1774514. doi: 10.3389/fvets.2026.1774514 (PMC13139325; doi:10.3389/fvets.2026.1774514)
Supplement: Supplementary Table 3 — Pearson correlation coefficients among the three biological replicates of the transcriptome materials. [file Table_3.XLSX]

## Sheet: Sheet1
Sample1	Sample2	Pearson correlation coefficient
LP42a	LP42b	0.987
LP42a	LP42c	0.986
LP42b	LP42c	0.973
SP42a	SP42b	0.997
SP42a	SP42c	0.986
SP42b	SP42c	0.99
SP42-LP42a	SP42-LP42b	0.994
SP42-LP42a	SP42-LP42c	0.966
SP42-LP42b	SP42-LP42c	0.973
Pearson correlation coefficients among the three biological replicates of the transcriptome materials
