# Supplementary material for: miRNA sequencing reveals hypothalamic microRNAs associated with seasonal reproduction in Sunite sheep
Source: Front Vet Sci. 2026 Apr 21;13:1774514. doi: 10.3389/fvets.2026.1774514 (PMC13139325; doi:10.3389/fvets.2026.1774514)
Supplement: Supplementary Table 4 — Statistical summary of differentially expressed miRNAs (DEMs) across three pairwise comparative analyses. [file Table_4.XLSX]

## Sheet: LP42vsSP42.DE.
sRNA	LP42_readcount	SP42_readcount	log2FoldChange	pval	padj	up/down
oar-miR-411a-3p	1847.52	5977.74	-1.5554	3.9685e-09	6.6671e-07	down
oar-miR-543-3p	16714.6	65286.6	-1.7063	1.7809e-07	1.4959e-05	down
oar-miR-3959-5p	3008.25	5920.98	-0.93546	1.4648e-06	6.5677e-05	down
oar-miR-379-3p	517.054	1601.02	-1.4509	1.5637e-06	6.5677e-05	down
oar-miR-3957-3p	617.258	149.229	1.6986	2.3277e-06	6.9252e-05	up
oar-miR-27a	3238.34	7526.37	-1.1351	2.4733e-06	6.9252e-05	down
oar-miR-3957-5p	1620.7	733.714	1.0739	3.3411e-06	8.0186e-05	up
oar-miR-26b	32988.4	84706.2	-1.2417	5.0752e-06	0.00010658	down
oar-miR-541-5p	3058.36	1573.94	0.9136	6.5773e-06	0.00012278	up
oar-miR-374b	3277.28	8255.3	-1.204	2.3964e-05	0.00039005	down
novel_2445	7755.06	1906.81	1.6122	2.7273e-05	0.00039005	up
oar-let-7b	540881	286674	0.87087	2.786e-05	0.00039005	up
oar-miR-382-3p	7066.23	17572.3	-1.1756	7.2663e-05	0.00093902	down
oar-miR-493-5p	896.108	1977.91	-1.0469	8.5416e-05	0.001025	down
oar-miR-432	32384.7	19509.7	0.70045	0.00028261	0.0031652	up
oar-miR-134-5p	2525.73	1193.91	0.98514	0.00032564	0.0034193	up
oar-miR-323a-5p	814.841	408.759	0.91795	0.00041008	0.0040525	up
oar-miR-411b-3p	462.624	945.068	-0.93986	0.00056628	0.0050292	down
oar-miR-494-3p	3301.75	8062.4	-1.12	0.00056878	0.0050292	down
oar-miR-30c	28775.2	59143	-0.94365	0.00071061	0.0059691	down
oar-miR-409-5p	5453.56	11784.9	-0.99522	0.00075016	0.0060013	down
oar-miR-323a-3p	26123.7	48878.7	-0.83609	0.00098211	0.0074998	down
novel_309	33.3338	10.8873	1.2326	0.001945	0.014207	up
oar-miR-30d	190923	275327	-0.51181	0.0021337	0.014428	down
oar-miR-369-3p	2396.47	6645.55	-1.1796	0.0021863	0.014428	down
oar-miR-380-3p	19915.7	28973.8	-0.52312	0.0022487	0.014428	down
novel_28	63548.8	25406.8	1.0973	0.0023187	0.014428	up
oar-miR-26a	708899	1.20316e+06	-0.71376	0.0026019	0.015611	down
oar-miR-370-5p	298.272	580.98	-0.86055	0.0034908	0.020105	down
oar-miR-376c-5p	102.957	43.7442	1.0343	0.0035902	0.020105	up
oar-miR-374a	1403.85	2494.54	-0.75863	0.0049067	0.026591	down
oar-miR-106b	3009.46	1510.1	0.87248	0.0055637	0.029205	up
oar-miR-3958-3p	119444	57145.1	0.91607	0.0057366	0.029205	up
oar-miR-362	3170.14	2267.24	0.46733	0.0063196	0.031226	up
oar-miR-148a	281177	505578	-0.76606	0.0067004	0.032162	down
oar-miR-125b	596651	439020	0.42981	0.0076548	0.035722	up
oar-miR-329b-5p	496.271	324.587	0.57935	0.010241	0.046192	up
novel_283	98.308	43.982	0.95327	0.010448	0.046192	up
oar-miR-154a-3p	2608.57	3807.24	-0.51932	0.011344	0.048867	down
oar-miR-3956-5p	520.384	227.011	0.95465	0.013476	0.056269	up
oar-miR-377-5p	153.819	85.6843	0.74727	0.013732	0.056269	up
oar-miR-541-3p	308.492	188.724	0.64937	0.017408	0.069634	up
oar-miR-329a-5p	63.1485	101.485	-0.62366	0.020007	0.075484	down
oar-miR-181a	825040	504096	0.64548	0.020021	0.075484	up
oar-miR-1197-3p	599.649	1065.15	-0.72954	0.020219	0.075484	down
oar-let-7f	486072	708335	-0.51277	0.020685	0.075546	down
novel_317	45.4636	12.7931	1.0743	0.022495	0.080408	up
oar-miR-758-3p	3179.13	5073.8	-0.61605	0.023066	0.080732	down
oar-miR-410-3p	5328.44	7925.53	-0.53566	0.024103	0.081523	down
oar-miR-10a	292.806	449.519	-0.57253	0.024263	0.081523	down
oar-miR-323b	91.372	172.702	-0.7768	0.026558	0.087487	down
oar-miR-10b	311.052	422.375	-0.42179	0.030289	0.097856	down
novel_1757	34.4016	20.8371	0.65287	0.035218	0.11164	up
oar-miR-3956-3p	67.0819	36.4754	0.73209	0.045768	0.14239	up
novel_195	354.152	258.545	0.42961	0.047423	0.14345	up
oar-miR-152	24858.7	17424.9	0.47787	0.047817	0.14345	up
oar-miR-381-3p	390.125	208.369	0.73696	0.049412	0.14564	up

## Sheet: SLP42vsLP42.DE.
sRNA	SP_LP42_readcount	LP42_readcount	log2FoldChange	pval	padj	up/down
oar-miR-323b	41.7687	103.85	-1.1039	0.00052295	0.077397	down
oar-miR-181a	553271	937679	-0.68775	0.007188	0.44333	down
oar-miR-369-5p	1330.12	2171.11	-0.6467	0.0074887	0.44333	down
oar-miR-29a	154378	185256	-0.25789	0.032152	0.92883	down
oar-miR-99a	1.12532e+06	2.02056e+06	-0.69419	0.036078	0.92883	down
novel_317	14.9177	51.3583	-0.90083	0.037776	0.92883	down
oar-miR-200c	1669.74	242.533	1.5106	0.00047855	0.077397	up
oar-miR-10b	531.739	353.21	0.55979	0.0035824	0.35347	up
oar-miR-199a-3p	9951.15	5183.36	0.79621	0.011201	0.47098	up
oar-miR-134-5p	3803.96	2863.89	0.39567	0.011652	0.47098	up
novel_341	31.9568	15.3393	0.85789	0.012729	0.47098	up
oar-miR-380-5p	506.314	369.865	0.42707	0.034667	0.92883	up

## Sheet: SLP42vsSP42.DE.
sRNA	SP_LP42_readcount	SP42_readcount	log2FoldChange	pval	padj	up/down
oar-miR-411b-3p	423.458	984.657	-1.1806	8.512e-10	1.2598e-07	down
oar-miR-411a-3p	1796.96	6229.61	-1.6692	6.1681e-09	4.5644e-07	down
oar-miR-379-3p	611.306	1669.28	-1.379	1.3573e-08	6.696e-07	down
oar-miR-30c	33235.2	61663.9	-0.87304	7.0729e-08	2.617e-06	down
novel_187	840.775	46.2053	2.7962	1.0143e-07	3.0023e-06	up
oar-miR-323b	39.978	179.972	-1.9071	2.7912e-07	6.8851e-06	down
oar-miR-26b	32649.7	88186.8	-1.3437	9.401e-07	1.9876e-05	down
oar-miR-370-5p	322.516	605.738	-0.88355	1.7346e-06	3.2091e-05	down
oar-miR-200a	4501.61	346.089	2.4846	2.3125e-06	3.8028e-05	up
oar-miR-134-5p	3640.48	1244.25	1.419	6.3079e-06	9.3357e-05	up
oar-miR-543-3p	13783.4	68024.3	-1.9088	7.1748e-06	9.6534e-05	down
oar-miR-200b	3052.52	258.616	2.3024	1.7223e-05	0.00021242	up
oar-miR-541-5p	3621.71	1641.67	1.0727	6.6426e-05	0.00071749	up
oar-miR-26a	643190	1.25253e+06	-0.91966	6.7871e-05	0.00071749	down
oar-miR-493-5p	1021.63	2056.64	-0.95783	0.00012358	0.0012193	down
oar-miR-323a-3p	23815	50890.5	-1.0294	0.00013209	0.0012218	down
oar-miR-3957-3p	465.624	155.393	1.3845	0.00022562	0.0019642	up
novel_195	480.53	269.18	0.80148	0.00030015	0.0024679	up
oar-miR-143	331809	173822	0.8841	0.00044006	0.0032985	up
oar-miR-200c	1585.42	232.818	1.8559	0.00044575	0.0032985	up
oar-let-7g	568420	876895	-0.6097	0.00058093	0.0040942	down
oar-let-7f	456605	737132	-0.66957	0.00063559	0.0042758	down
oar-miR-3957-5p	1902.68	764.011	1.1779	0.00069461	0.0044697	up
oar-miR-3959-5p	3584.09	6168.39	-0.75143	0.0007745	0.0047761	down
oar-miR-27a	3704.68	7830.57	-0.99815	0.00083849	0.0049118	down
oar-miR-369-5p	1274.14	2849.29	-1.0601	0.00086288	0.0049118	down
novel_2044	10.6869	0.473892	1.8637	0.00098491	NA	up
oar-miR-329a-5p	47.3672	105.815	-1.0531	0.0015421	0.0084531	down
novel_2153	32.0664	3.87577	1.6669	0.0028554	0.014721	up
oar-miR-380-3p	16858.7	30195.6	-0.79159	0.0028846	0.014721	down
oar-miR-152	30380.5	18162.9	0.70717	0.003164	0.015241	up
novel_2445	4675.61	1982.95	1.088	0.0031924	0.015241	up
oar-miR-30d	189129	287180	-0.58227	0.0043517	0.020127	down
oar-miR-154a-3p	2656.93	3967.16	-0.55898	0.005781	0.025927	down
oar-miR-668-3p	45.5762	19.9085	1.0498	0.0068047	0.028867	up
novel_98	1175.83	1897.94	-0.65767	0.0068267	0.028867	down
oar-miR-323a-5p	874.961	426.009	0.92722	0.008197	0.033699	up
oar-miR-362	3573.82	2366.22	0.57177	0.0085372	0.034149	up
oar-miR-409-5p	6863.45	12293.7	-0.77614	0.010085	0.039278	down
oar-miR-106b	4705.01	1574.25	1.193	0.01401	0.053167	up
novel_341	30.8852	7.15278	1.3186	0.015377	0.056896	up
oar-miR-494-3p	4034.23	8416.41	-0.9213	0.015987	0.057708	down
oar-let-7a	352192	538625	-0.57975	0.023512	0.082853	down
oar-miR-329b-3p	8370.6	12298.2	-0.52866	0.027982	0.096222	down
oar-miR-106a	415.362	251.736	0.66456	0.028607	0.096222	up
novel_309	24.605	11.3899	0.9064	0.030021	0.098737	up
oar-miR-432	34221	20311.1	0.67949	0.042559	0.13693	up
