# Supplementary material for: miRNA sequencing reveals hypothalamic microRNAs associated with seasonal reproduction in Sunite sheep
Source: Front Vet Sci. 2026 Apr 21;13:1774514. doi: 10.3389/fvets.2026.1774514 (PMC13139325; doi:10.3389/fvets.2026.1774514)
Supplement: Supplementary Table 5 — Summary of miRNA-mRNA interaction pairs between differentially expressed miRNAs (DEMs) and their target genes. [file Table_5.XLSX]

## Sheet: LP42vsSP42
miRNA	Gene
oar-miR-543-3p	CSNK1G1
oar-miR-3957-3p	SART3
oar-miR-3957-3p	DTD1
oar-miR-3957-3p	WNT3
oar-miR-3957-3p	AP5B1
oar-miR-3957-3p	NVL
oar-miR-3957-3p	ALAS1
oar-miR-3957-3p	LOC106991396
oar-miR-3957-3p	LCN10
oar-miR-3957-3p	LOC105610999
oar-miR-3957-3p	GPANK1
oar-miR-3957-3p	PRSS22
oar-miR-3957-3p	FAXDC2
oar-miR-3957-3p	LOC101115476
oar-miR-3957-3p	FAM193A
oar-miR-3957-3p	TMEM42
oar-miR-3957-3p	ATP2B3
oar-miR-3957-3p	ALDH1B1
oar-miR-3957-3p	ERMARD
oar-miR-27a	LOC101103454
oar-miR-27a	PFKL
oar-miR-27a	CD86
oar-miR-27a	LOC105607666
oar-miR-27a	LOC106990386
oar-miR-27a	ADGRD2
oar-miR-27a	MFSD2A
oar-miR-27a	LOC106991740
oar-miR-3957-5p	LOC101103007
oar-miR-3957-5p	QTRT1
oar-miR-3957-5p	SLC25A53
oar-miR-3957-5p	ZBTB25
oar-miR-3957-5p	C15H11orf16
oar-miR-3957-5p	FN1
oar-miR-3957-5p	KLHL12
oar-miR-3957-5p	SLC22A18
oar-miR-3957-5p	LOC105602103
oar-miR-541-5p	CCDC186
oar-miR-541-5p	LOC101112784
oar-miR-541-5p	LOC105602381
oar-miR-541-5p	SLC35B4
oar-miR-541-5p	STX16
oar-miR-541-5p	KLF16
oar-miR-541-5p	AKTIP
oar-miR-541-5p	RIC8A
oar-miR-541-5p	LOC101111061
oar-miR-541-5p	C3H12orf54
oar-miR-541-5p	LOC105610216
oar-miR-541-5p	LOC101117195
oar-miR-541-5p	ARHGEF17
oar-miR-541-5p	GAPT
oar-miR-541-5p	NEK11
oar-miR-541-5p	TPRG1L

## Sheet: SLP42vsLP42
miRNA	Gene
novel_341	CYP1A1
oar-miR-10b	FAM196B
oar-miR-10b	MIR487A
oar-miR-10b	LOC105608969
oar-miR-10b	C15H11orf97
oar-miR-10b	ZNF329
oar-miR-10b	RAB8A
oar-miR-134-5p	FNDC7
oar-miR-134-5p	FKBP2
oar-miR-134-5p	ATP2B3
oar-miR-181a	SHMT2
oar-miR-199a-3p	SHMT2
oar-miR-200c	PPP2R5C
oar-miR-29a	LOC101108527
oar-miR-29a	LPAR2
oar-miR-29a	C2H9orf91
oar-miR-29a	GABRD
oar-miR-323b	SLC22A16
oar-miR-323b	SCUBE2
oar-miR-323b	DCAF12
oar-miR-380-5p	ANKRD12
oar-miR-380-5p	MIR380

## Sheet: SLP42vsSP42
miRNA	Gene
novel_187	LOC105605313
oar-miR-323b	SLC22A16
oar-miR-370-5p	CASP9
oar-miR-370-5p	TMEM185B
oar-miR-370-5p	LCAT
oar-miR-370-5p	HSD17B10
oar-miR-370-5p	LOC106991894
oar-miR-370-5p	POU6F1
oar-miR-370-5p	DNMT1
oar-miR-370-5p	LOC106990386
oar-miR-370-5p	MAPK10
oar-miR-370-5p	SERAC1
oar-miR-370-5p	CDCA4
oar-miR-370-5p	WNT9A
oar-miR-200a	GLTP
oar-miR-200a	SPDYC
oar-miR-134-5p	FNDC7
