# Supplementary material for: miRNA sequencing reveals hypothalamic microRNAs associated with seasonal reproduction in Sunite sheep
Source: Front Vet Sci. 2026 Apr 21;13:1774514. doi: 10.3389/fvets.2026.1774514 (PMC13139325; doi:10.3389/fvets.2026.1774514)
Supplement: Supplementary Table 6 — Enrichment analysis results of GO and KEGG for DEM target genes in SLP42 vs. SP42, LP42 vs. SP42 and SLP42 vs. LP42 comparisons. [file Table_6.XLSX]

## Sheet: LP42vsSP42GO
	biological process	molecular function	cellular component
localization	122
establishment of localization	119
transport	118
phosphate-containing compound metabolic process	56
phosphorus metabolic process	56
organic substance transport	48
single-organism biosynthetic process	36
cofactor metabolic process	13
apoptotic process	11
programmed cell death	11
coenzyme metabolic process	9
cofactor biosynthetic process	9
dephosphorylation	9
sulfur compound metabolic process	8
coenzyme biosynthetic process	7
kinase activity		48
nucleic acid binding transcription factor activity		41
transcription factor activity, sequence-specific DNA binding		41
phosphoric ester hydrolase activity		21
phosphatase activity		18
transferase activity, transferring acyl groups		17
iron-sulfur cluster binding		9
metal cluster binding		9
acid phosphatase activity		8
ATPase activity, coupled to transmembrane movement of substances		8
ATPase activity, coupled to movement of substances		8
O-acyltransferase activity		4
carbohydrate transmembrane transporter activity		4
carbohydrate transporter activity		4
synapse			4
synapse part			2
presynaptic active zone			2
neuron part			2
presynapse			2
mRNA cleavage factor complex			2
late endosome			2
late endosome membrane			2
membrane raft			2
Ragulator complex			2

## Sheet: LP42vsSP42.KEGG
pathway term	rich factor	p value	q value	count	-log10(p value)
Nucleotide excision repair	0.232558	0.000317367	0.0780723	10	3.49844
Basal cell carcinoma	0.160714	0.00576493	0.709086	9	2.23921
Hedgehog signaling pathway	0.150943	0.0123864	0.997498	8	1.90706
Nicotinate and nicotinamide metabolism	0.2	0.0172703	0.997498	5	1.7627
Sulfur relay system	0.333333	0.0209467	0.997498	3	1.67888
Retrograde endocannabinoid signaling	0.105769	0.0343032	0.997498	11	1.46467
Acute myeloid leukemia	0.12069	0.0484308	0.997498	7	1.31488
Glycerolipid metabolism	0.118644	0.0518834	0.997498	7	1.28497
Proteoglycans in cancer	0.0841121	0.05381	0.997498	18	1.26914
HTLV-I infection	0.08	0.0547995	0.997498	22	1.26122
Rheumatoid arthritis	0.1	0.0563352	0.997498	10	1.24922
Cholinergic synapse	0.0964912	0.0568181	0.997498	11	1.24551
Chagas disease (American trypanosomiasis)	0.0956522	0.0595054	0.997498	11	1.22544
Asthma	0.128205	0.0735602	0.997498	5	1.13336
Progesterone-mediated oocyte maturation	0.0967742	0.0787155	0.997498	9	1.10394
Glycine, serine and threonine metabolism	0.119048	0.0918968	0.997498	5	1.0367
ABC transporters	0.109091	0.0920151	0.997498	6	1.03614
Wnt signaling pathway	0.0851064	0.0953171	0.997498	12	1.02083
Signaling pathways regulating pluripotency of stem cells	0.0851064	0.0953171	0.997498	12	1.02083
Insulin secretion	0.0930233	0.109737	0.997498	8	0.959647

## Sheet: SLP42vsLP42GO
	biological process	molecular function	cellular component
localization	7
single-organism transport	6
single-organism localization	6
ion transport	4
chromatin organization	2
chromosome organization	2
carbohydrate transmembrane transport	1
pyruvate transport	1
mitochondrial pyruvate transport	1
regulation of lipid storage	1
positive regulation of lipid storage	1
transmembrane transporter activity		5
transporter activity		5
substrate-specific transmembrane transporter activity		4
gated channel activity		2
adenylosuccinate synthase activity		1
pheromone activity		1
voltage-gated sodium channel activity		1
Type II site-specific deoxyribonuclease activity		1
restriction endodeoxyribonuclease activity		1
endodeoxyribonuclease activity, producing 5'-phosphomonoesters		1
membrane protein complex			3
mitochondrial membrane			2
mitochondrial envelope			2
mitochondrial part			2
organelle envelope			2
synapse part			1
presynaptic active zone			1
neuron part			1
presynapse			1
cell surface			1
synapse			1
voltage-gated sodium channel complex			1
sodium channel complex			1

## Sheet: SLP42vsLP42KEGG
pathway term	rich factor	p value	q value	count	-log10(p value)
Biosynthesis of unsaturated fatty acids	0.0434783	0.0380069	0.253787	1	1.42014
Fatty acid elongation	0.0416667	0.0395595	0.253787	1	1.40275
Rap1 signaling pathway	0.00943396	0.0466311	0.253787	2	1.33132
Nicotine addiction	0.0238095	0.0670933	0.253787	1	1.17332
Fatty acid metabolism	0.0208333	0.076099	0.253787	1	1.11862
Neuroactive ligand-receptor interaction	0.00699301	0.0785521	0.253787	2	1.10484
Glycerolipid metabolism	0.0169492	0.0923899	0.253787	1	1.03438
Staphylococcus aureus infection	0.0153846	0.101157	0.253787	1	0.995002
Steroid hormone biosynthesis	0.0151515	0.102611	0.253787	1	0.988808
Melanoma	0.0144928	0.106956	0.253787	1	0.970793
Adherens junction	0.0136986	0.112719	0.253787	1	0.948002
Complement and coagulation cascades	0.0136986	0.112719	0.253787	1	0.948002
PI3K-Akt signaling pathway	0.00561798	0.113347	0.253787	2	0.94559
Legionellosis	0.0133333	0.115587	0.253787	1	0.937092
Pertussis	0.012987	0.118445	0.253787	1	0.926482
Leishmaniasis	0.0128205	0.119871	0.253787	1	0.921284
Prostate cancer	0.0114943	0.132604	0.253787	1	0.877443
GABAergic synapse	0.0113636	0.134008	0.253787	1	0.87287
NF-kappa B signaling pathway	0.011236	0.135409	0.253787	1	0.868352
Morphine addiction	0.0107527	0.140993	0.253787	1	0.850804

## Sheet: SLP42vsSP42GO
	biological_process	molecular_function	cellular_component
organic substance metabolic process	183
primary metabolic process	180
macromolecule modification	46
cellular protein modification process	43
protein modification process	43
phosphate-containing compound metabolic process	39
phosphorus metabolic process	39
phosphorylation	26
protein phosphorylation	24
generation of precursor metabolites and energy	9
binding		274
protein binding		143
ion binding		132
metal ion binding		86
cation binding		86
transferase activity		81
transferase activity, transferring phosphorus-containing groups		48
adenyl nucleotide binding		46
zinc ion binding		45
ATP binding		45
kinase activity		35
phosphotransferase activity, alcohol group as acceptor		31
hydrolase activity, acting on ester bonds		30
nucleic acid binding transcription factor activity		26
transcription factor activity, sequence-specific DNA binding		26
protein kinase activity		24
ion channel activity		16
cell cortex part			5
exocyst			3

## Sheet: SLP42vsSP42KEGG
pathway term	rich factor	p value	q value	count	-log10(p value)
Hedgehog signaling pathway	0.150943	0.00517586	0.695079	8	2.28602
Basal cell carcinoma	0.142857	0.00693138	0.695079	8	2.15918
Pancreatic cancer	0.125	0.0137947	0.695079	8	1.86029
Proteoglycans in cancer	0.0841121	0.0149076	0.695079	18	1.82659
Progesterone-mediated oocyte maturation	0.107527	0.0155787	0.695079	10	1.80747
Colorectal cancer	0.114286	0.0214993	0.695079	8	1.66758
Prostate cancer	0.103448	0.0258756	0.695079	9	1.58711
VEGF signaling pathway	0.114754	0.0299477	0.695079	7	1.52364
Linoleic acid metabolism	0.142857	0.0303299	0.695079	5	1.51813
Neurotrophin signaling pathway	0.0894309	0.0351419	0.695079	11	1.45418
Signaling pathways regulating pluripotency of stem cells	0.0851064	0.0386894	0.695079	12	1.41241
TNF signaling pathway	0.0909091	0.039668	0.695079	10	1.40156
Fc epsilon RI signaling pathway	0.106061	0.0417847	0.695079	7	1.37898
Endometrial cancer	0.115385	0.0419935	0.695079	6	1.37682
Prolactin signaling pathway	0.097561	0.0451411	0.695079	8	1.34543
ABC transporters	0.109091	0.051653	0.695079	6	1.2869
Melanogenesis	0.0891089	0.0543027	0.695079	9	1.26518
ErbB signaling pathway	0.091954	0.0586683	0.695079	8	1.2316
Carbohydrate digestion and absorption	0.116279	0.0594085	0.695079	5	1.22615
Nucleotide excision repair	0.116279	0.0594085	0.695079	5	1.22615
