# Supplementary material for: miRNA sequencing reveals hypothalamic microRNAs associated with seasonal reproduction in Sunite sheep
Source: Front Vet Sci. 2026 Apr 21;13:1774514. doi: 10.3389/fvets.2026.1774514 (PMC13139325; doi:10.3389/fvets.2026.1774514)
Supplement: Supplementary Table 7 — List of differentially expressed miRNAs with fold change, adjusted p-value (FDR) and corresponding predicted target genes. [file Table_7.XLSX]

## Sheet: SLP42vsSP42
sRNA	SP_LP42_readcount	SP42_readcount	log2FoldChange	pval	padj	up/down	Predicted Target Genes
oar-miR-411b-3p	423.458	984.657	-1.1806	8.512e-10	1.2598e-07	down	0
oar-miR-411a-3p	1796.96	6229.61	-1.6692	6.1681e-09	4.5644e-07	down	0
oar-miR-379-3p	611.306	1669.28	-1.379	1.3573e-08	6.696e-07	down	0
oar-miR-30c	33235.2	61663.9	-0.87304	7.0729e-08	2.617e-06	down	0
novel_187	840.775	46.2053	2.7962	1.0143e-07	3.0023e-06	up	LOC105605313
oar-miR-323b	39.978	179.972	-1.9071	2.7912e-07	6.8851e-06	down	SLC22A16
oar-miR-26b	32649.7	88186.8	-1.3437	9.401e-07	1.9876e-05	down	0
oar-miR-370-5p	322.516	605.738	-0.88355	1.7346e-06	3.2091e-05	down	CASP9, TMEM185B, LCAT, HSD17B10, LOC106991894, POU6F1, DNMT1, LOC106990386, MAPK10, SERAC1, CDCA4, WNT9A
oar-miR-200a	4501.61	346.089	2.4846	2.3125e-06	3.8028e-05	up	GLTP, SPDYC
oar-miR-134-5p	3640.48	1244.25	1.419	6.3079e-06	9.3357e-05	up	FNDC7

## Sheet: LP42vsSP42
sRNA	LP42_readcount	SP42_readcount	log2FoldChange	pval	padj	up/down	Predicted Target Genes
oar-miR-411a-3p	1847.52	5977.74	-1.5554	3.9685e-09	6.6671e-07	down	0
oar-miR-543-3p	16714.6	65286.6	-1.7063	1.7809e-07	1.4959e-05	down	CSNK1G1
oar-miR-3959-5p	3008.25	5920.98	-0.93546	1.4648e-06	6.5677e-05	down	0
oar-miR-379-3p	517.054	1601.02	-1.4509	1.5637e-06	6.5677e-05	down	0
oar-miR-3957-3p	617.258	149.229	1.6986	2.3277e-06	6.9252e-05	up	SART3; DTD1; WNT3; AP5B1; NVL; ALAS1; LOC106991396; LCN10; LOC105610999; GPANK1; PRSS22; FAXDC2; LOC101115476; FAM193A; TMEM42; ATP2B3; ALDH1B1; ERMARD
oar-miR-27a	3238.34	7526.37	-1.1351	2.4733e-06	6.9252e-05	down	LOC101103454; PFKL; CD86; LOC105607666; LOC106990386; ADGRD2; MFSD2A; LOC106991740
oar-miR-3957-5p	1620.7	733.714	1.0739	3.3411e-06	8.0186e-05	up	LOC101103007; QTRT1; SLC25A53; ZBTB25; C15H11orf16; FN1; KLHL12; SLC22A18; LOC105602103
oar-miR-26b	32988.4	84706.2	-1.2417	5.0752e-06	0.00010658	down	0
oar-miR-541-5p	3058.36	1573.94	0.9136	6.5773e-06	0.00012278	up	CCDC186; LOC101112784; LOC105602381; SLC35B4; STX16; KLF16; AKTIP; RIC8A; LOC101111061; C3H12orf54; LOC105610216; LOC101117195; ARHGEF17; GAPT; NEK11; TPRG1L
oar-miR-374b	3277.28	8255.3	-1.204	2.3964e-05	0.00039005	down	0
novel_2445	7755.06	1906.81	1.6122	2.7273e-05	0.00039005	up	0
oar-let-7b	540881	286674	0.87087	2.786e-05	0.00039005	up	0

## Sheet: SLP42vsLP42
sRNA	SP_LP42_readcount	LP42_readcount	log2FoldChange	pval	padj	up/down	Predicted Target Genes
oar-miR-200c	1669.74	242.533	1.5106	0.00047855	0.077397	up	PPP2R5C
oar-miR-323b	41.7687	103.85	-1.1039	0.00052295	0.077397	down	SLC22A16; SCUBE2; DCAF12
oar-miR-10b	531.739	353.21	0.55979	0.0035824	0.35347	up	FAM196B; MIR487A; LOC105608969; C15H11orf97; ZNF329; RAB8A
oar-miR-181a	553271	937679	-0.68775	0.007188	0.44333	down	SHMT2
oar-miR-369-5p	1330.12	2171.11	-0.6467	0.0074887	0.44333	down	0
oar-miR-199a-3p	9951.15	5183.36	0.79621	0.011201	0.47098	up	SHMT2
oar-miR-134-5p	3803.96	2863.89	0.39567	0.011652	0.47098	up	FNDC7; FKBP2; ATP2B3
novel_341	31.9568	15.3393	0.85789	0.012729	0.47098	up	CYP1A1
oar-miR-29a	154378	185256	-0.25789	0.032152	0.92883	down	LOC101108527; LPAR2; C2H9orf91; GABRD
oar-miR-380-5p	506.314	369.865	0.42707	0.034667	0.92883	up	ANKRD12; MIR380
oar-miR-99a	1.12532e+06	2.02056e+06	-0.69419	0.036078	0.92883	down	0
novel_317	14.9177	51.3583	-0.90083	0.037776	0.92883	down	0
